# Supplementary material for: New Neotropical species of Chimarra (Trichoptera, Philopotamidae)
Source: Zookeys. 2012 Apr 21;(184):1–33. doi: 10.3897/zookeys.184.2911 (PMC3332012; doi:10.3897/zookeys.184.2911)
Supplement: XML Treatment for Chimarra (Chimarra) calori [file zookeys.184.2911-treatment1.xml]

<!DOCTYPE tp:taxon-treatment
  PUBLIC "-//TaxonX//DTD Taxonomic Treatment Publishing DTD v0 20100105//EN" "tax-treatment-NSO.dtd">
<tp:taxon-treatment xmlns:tp="http://www.plazi.org/taxpub"><tp:treatment-meta><mixed-citation publication-type="journal"><person-group><name><surname>Blahnik</surname><given-names>Roger J.</given-names></name><name><surname>Holzenthal</surname><given-names>Ralph W.</given-names></name></person-group><article-title>New Neotropical species of 
                    <italic>Chimarra</italic> (Trichoptera, Philopotamidae)
                </article-title><source>Zookeys</source><day>21</day><month>4</month><year>2012</year><volume>2012</volume><issue>184</issue><fpage>1</fpage><lpage>33</lpage><pub-id pub-id-type="doi">10.3897/zookeys.184.2911</pub-id></mixed-citation></tp:treatment-meta><tp:nomenclature><tp:taxon-name>
                            <tp:taxon-name-part taxon-name-part-type="genus">Chimarra</tp:taxon-name-part>
                            <tp:taxon-name-part taxon-name-part-type="subgenus"> (Chimarra) </tp:taxon-name-part>
                            <tp:taxon-name-part taxon-name-part-type="species">calori</tp:taxon-name-part>
                        <object-id xmlns:xlink="http://www.w3.org/1999/xlink" xlink:type="simple">urn:lsid:zoobank.org:act:06789F2A-D430-442F-9DEB-9AC4DF5889FB</object-id>
                        <object-id xmlns:xlink="http://www.w3.org/1999/xlink" xlink:type="simple">http://species-id.net/wiki/Chimarra_calori</object-id>
                        </tp:taxon-name><tp:taxon-authority>Blahnik &amp; Holzenthal</tp:taxon-authority><tp:taxon-status xmlns:xlink="http://www.w3.org/1999/xlink" xlink:type="simple">sp. n.</tp:taxon-status><xref ref-type="fig" rid="F1">Figs 1A–F</xref><xref ref-type="fig" rid="F8">8</xref></tp:nomenclature><tp:treatment-sec sec-type="Description"><title>Description.</title><p>This species is most closely related to <italic><tp:taxon-name>Chimarra gondela</tp:taxon-name></italic> Flint, 1974, based on characters of the male and female genitalia. Character synapomorphies include, es<!--PageBreak-->pecially, the general shape of the lateral lobes tergum X, which are narrow overall and each of which has a raised basodorsal protuberance and basally located sensilla; and also the structure of the phallic apparatus, which includes a short, curved, sclerotized<!--PageBreak--> apicoventral endothecal spine in both species, in addition to the usual pair of basal endothecal spines. The lateral lobes in <italic><tp:taxon-name>Chimarra calori</tp:taxon-name></italic> differ in that they are not quite as narrow or strongly sclerotized apically as in <italic><tp:taxon-name>Chimarra gondela</tp:taxon-name></italic>. The most significant difference is in the dorsal thumb-like projections of the inferior appendages, which in <italic><tp:taxon-name>Chimarra calori</tp:taxon-name></italic> are bluntly rounded apically and closely resemble those of many other species in the <italic><tp:taxon-name>Chimarra ortiziana</tp:taxon-name></italic> group, but in <italic><tp:taxon-name>Chimarra gondela</tp:taxon-name></italic> are acute apically and very narrowed and bent.</p><p><italic>Adult</italic>. Forewing length (male) 4.4–4.9 mm, (female) 4.7–5.5 mm. Cuticle of head and thorax very dark, nearly black, setae of anteromesal and frontal setal warts whitish, setae of other setal warts brownish-black, grizzled (a few setae gray or with apices grayish), femora brown, otherwise color nearly uniformly brownish-black (fuscous), including appendages and antennae. Postocular parietal sclerite short (not greatly extended behind eye). Second segment of maxillary palp slightly shorter than segment 3. Male protarsal claws enlarged, asymmetrical in size and shape, outer claw much larger, twisted, nearly linear apically.</p><p><italic>Male genitalia</italic>. Abdominal segment IX, in lateral view, with pronounced sinuous extension of anteroventral margin and with distinct apodemes from the anterodorsal margin; posteroventral process moderately elongate, subtriangular, relatively wide basally, subacute apically. Tergum X with mesal lobe membranous; lateral lobes sclerotized, each bearing short conical lateral projection basally, with 2 sensilla, lobes relatively narrow, as viewed laterally, sclerotized along dorsal margins; apices of paired lobes diverging, as viewed dorsally, forming small, angular projections. Preanal appendage short, knob-like. Inferior appendage, in lateral view, with subquadrate base, dorsally with flattened, thumb-like extension, flexed caudally as viewed laterally, and mesally as viewed caudally, apex of thumb-like projection rounded, mesal surface with sclerotized ridge. Phallotheca with apicoventral extension; endotheca with minute spines and sclerous region formed into short curved spine, endothecal spines 2, subequal in length, relatively short. Phallotremal sclerite complex composed of elongate rod and ring structure, with associated pair of wishbone-like sclerites from anteroventral margin.</p><p><italic>Female genitalia</italic>. Sternum IX with ventral lobes broadly truncate apically, laterally with distinct cupped clasper receptacles. Vaginal apparatus, as viewed ventrally, with transverse apicodorsal sclerite, somewhat narrowed mesally and forming slightly projecting lobes laterally; apicoventrally with paired, subquadrate sclerites, each with narrow, sclerotized anterior extension, projecting onto lateral margin of vaginal apparatus; lateral margins rounded and membranous; vaginal apparatus anteriorly with deflexed, cup-like sclerite and paired preapical dorsal and ventral sclerites, dorsal pair elongate, narrow, ventral pair shorter, subtriangular.</p></tp:treatment-sec><tp:treatment-sec sec-type="Holotype"><title>Holotype</title><p><bold>, male</bold> (pinned) (UMSP000120377)<bold>: BRAZIL: São Paulo:</bold> Altinópolis, Cachoeira Dos Macacos, <named-content xmlns:xlink="http://www.w3.org/1999/xlink" content-type="dwc:verbatimCoordinates" xlink:type="simple">20°55.380'S, 47°22.758'W</named-content>, 759 m, 18.xi.2003, Holzenthal, Paprocki, Calor (MZUSP).</p><fig id="F1" position="float" orientation="portrait"><label>Figure 1.</label><caption><p><italic><tp:taxon-name>Chimarra (Chimarra) calori</tp:taxon-name></italic> sp. n. Male genitalia: <bold>A</bold> lateral <bold>B</bold> segment IX and tergum X, dorsal <bold>C</bold> inferior appendage, caudal <bold>D</bold> inferior appendage, dorsal <bold>E</bold> inferior appendages, oblique lateral <bold>F</bold> phallic apparatus, lateral.</p></caption><graphic xmlns:xlink="http://www.w3.org/1999/xlink" xlink:href="ZooKeys-184-001-g001.jpg" position="float" orientation="portrait" xlink:type="simple"/></fig></tp:treatment-sec><tp:treatment-sec sec-type="Paratypes"><title>Paratypes.</title><p><bold>BRAZIL:</bold> <bold>Minas Gerais:</bold> spring trib. to Rio Macauba, near Pandeiros, <named-content xmlns:xlink="http://www.w3.org/1999/xlink" content-type="dwc:verbatimCoordinates" xlink:type="simple">15°28.637'S, 44°44.627'W</named-content>, 525 m, 17.xi.2001, Paprocki &amp; Blahnik, 3 males, 23 females (pinned) (UMSP); Parque Nacional Peruaçu, Rio Peruaçu, <named-content xmlns:xlink="http://www.w3.org/1999/xlink" content-type="dwc:verbatimCoordinates" xlink:type="simple">15°06.674'S, 44°14.487'W</named-content>, 590 m, 16.xi.2001, Holzenthal, Paprocki, Blahnik, Amarante, 13 <!--PageBreak-->males, 11 females (pinned) (UMSP) (MZUSP) (NMNH), 1 male (alcohol) (UMSP); Rio Guanhães, downstream from Salto Grande dam, <named-content xmlns:xlink="http://www.w3.org/1999/xlink" content-type="dwc:verbatimCoordinates" xlink:type="simple">19°06.289'S, 42°42.635'W</named-content>, 20.x.1998, Paprocki, 1 male, 1 female (pinned) (UMSP<bold>); São Paulo:</bold> same data as holotype, 3 males, 2 females (pinned) (UMSP).</p></tp:treatment-sec><tp:treatment-sec sec-type="Etymology"><title>Etymology.</title><p>This species is named <italic><tp:taxon-name>Chimarra calori</tp:taxon-name></italic>, for Dr. Adolfo Calor, Universidade Federal da Bahia, Brazil, who helped collect the type specimen, in recognition of his contributions to the study of the Neotropical caddisflies.</p></tp:treatment-sec><tp:treatment-sec><!--Section generated to contain objects referenced in tp:taxon-treatment.--><fig id="F8" position="float" orientation="portrait"><label>Figures 8–13.</label><caption><p><italic><tp:taxon-name>Chimarra (Chimarra)</tp:taxon-name></italic> female genitalia, ventral view of vaginal apparatus: <bold>8</bold> <italic><tp:taxon-name>Chimarra calori</tp:taxon-name></italic> sp. n. <bold>9</bold> <italic><tp:taxon-name>Chimarra onchyrhina</tp:taxon-name></italic> sp. n. <bold>10</bold> <italic><tp:taxon-name>Chimarra inchoata</tp:taxon-name></italic> sp. n. <bold>11</bold> <italic><tp:taxon-name>Chimarra nicehuh</tp:taxon-name></italic> sp. n.  <bold>12</bold> <italic><tp:taxon-name>Chimarra sunima</tp:taxon-name></italic> sp. n. <bold>13</bold> <italic><tp:taxon-name>Chimarra cauca</tp:taxon-name></italic> sp. n.</p></caption><graphic xmlns:xlink="http://www.w3.org/1999/xlink" xlink:href="ZooKeys-184-001-g008.jpg" position="float" orientation="portrait" xlink:type="simple"/></fig></tp:treatment-sec></tp:taxon-treatment>
