# Supplementary material for: New Neotropical species of Chimarra (Trichoptera, Philopotamidae)
Source: Zookeys. 2012 Apr 21;(184):1–33. doi: 10.3897/zookeys.184.2911 (PMC3332012; doi:10.3897/zookeys.184.2911)
Supplement: XML Treatment for Chimarra (Chimarra) inchoata [file zookeys.184.2911-treatment3.xml]

<!DOCTYPE tp:taxon-treatment
  PUBLIC "-//TaxonX//DTD Taxonomic Treatment Publishing DTD v0 20100105//EN" "tax-treatment-NSO.dtd">
<tp:taxon-treatment xmlns:tp="http://www.plazi.org/taxpub"><tp:treatment-meta><mixed-citation publication-type="journal"><person-group><name><surname>Blahnik</surname><given-names>Roger J.</given-names></name><name><surname>Holzenthal</surname><given-names>Ralph W.</given-names></name></person-group><article-title>New Neotropical species of 
                    <italic>Chimarra</italic> (Trichoptera, Philopotamidae)
                </article-title><source>Zookeys</source><day>21</day><month>4</month><year>2012</year><volume>2012</volume><issue>184</issue><fpage>1</fpage><lpage>33</lpage><pub-id pub-id-type="doi">10.3897/zookeys.184.2911</pub-id></mixed-citation></tp:treatment-meta><tp:nomenclature><tp:taxon-name>
                            <tp:taxon-name-part taxon-name-part-type="genus">Chimarra</tp:taxon-name-part>
                            <tp:taxon-name-part taxon-name-part-type="subgenus"> (Chimarra) </tp:taxon-name-part>
                            <tp:taxon-name-part taxon-name-part-type="species">inchoata</tp:taxon-name-part>
                        <object-id xmlns:xlink="http://www.w3.org/1999/xlink" xlink:type="simple">urn:lsid:zoobank.org:act:E6B24613-4FFD-4066-9311-0E8B066AD613</object-id>
                        <object-id xmlns:xlink="http://www.w3.org/1999/xlink" xlink:type="simple">http://species-id.net/wiki/Chimarra_inchoata</object-id>
                        </tp:taxon-name><tp:taxon-authority>Blahnik &amp; Holzenthal</tp:taxon-authority><tp:taxon-status xmlns:xlink="http://www.w3.org/1999/xlink" xlink:type="simple">sp. n.</tp:taxon-status><xref ref-type="fig" rid="F3">Figs 3A–G</xref><xref ref-type="fig" rid="F8">10</xref></tp:nomenclature><tp:treatment-sec sec-type="Description"><title>Description.</title><p>This species is most closely related to <italic><tp:taxon-name>Chimarra creagra</tp:taxon-name></italic> Flint, 1981 and <italic><tp:taxon-name>Chimarra paracreagra</tp:taxon-name></italic> Blahnik, 1998, based on the similarly developed, sclerotized, dorsolateral margins of the mesal lobe of tergum X. In <italic><tp:taxon-name>Chimarra inchoata</tp:taxon-name></italic>, however, this structure is not as strongly sclerotized, and while somewhat curved apically, does not form the strongly recurved and acutely hooked projections found in the two described species. Additionally, the sclerotized basodorsal, mesally curved, thumb-like processes of the inferior appendage are distinctly evident even in lateral view, and the lateral lobes of tergum X are shorter and have much more broadly rounded lateral sensilla-bearing processes.</p><p><italic>Adult</italic>. Forewing length (male) 3.7–5.1 mm, (female) 4.4–5.8 mm. Cuticle of head and thorax dark brown, setae of anteromesal and frontal setal warts light brown or brownish-white, setae of other setal warts dark brown, grizzled (grayish at apices or intermixed with grayish setae), femora brown, otherwise color nearly uniformly dark brown or brownish-black (fuscous), including appendages and antennae. Postocular parietal sclerite elongate (extended behind eye). Second segment of maxillary palp much shorter than segment 3 (less than 2/3 length). Male protarsal claws enlarged, asymmetrical in size and shape, outer claw much larger, twisted, nearly linear apically.</p><p><italic>Male genitalia</italic>. Abdominal segment IX, in lateral view, with pronounced linear extension of anteroventral margin and with distinct, enlarged apodemes from anterodorsal margin; posteroventral process prominent, subtriangular, broad basally, subacute apically. Tergum X with mesal lobe membranous and incised mesally, lightly sclerotized laterally, forming bluntly rounded, dorsally recurved projections; lateral lobes sclerotized, relatively short, tapering apically, each bearing broadly rounded projection laterally with 2 sensilla. Preanal appendage short, knob-like. Inferior appendage short, subtruncate, with elongate marginal setae, dorsally with short, bluntly rounded, mesally curved process, distinctly visible in both lateral and dorsal views. Phallotheca with acute apicoventral projection; endotheca membranous with scattered, minute spines,<!--PageBreak--> these slightly longer preapically on ventral margin, endotheca dorsally with slightly ballooned lateral projections, endothecal spines 2, basal one moderately elongate and curved, apical one very elongate and nearly straight. Phallotremal sclerite complex composed of rod and ring structure, rod relatively elongate, ring reclinate.</p><p><italic>Female genitalia</italic>. Sternum IX with ventral lobes truncate apically, laterally with small rounded clasper receptacles. Vaginal apparatus relatively membranous apically, <!--PageBreak-->with narrow, transverse preapical sclerite dorsally; ventrally with elongate, narrow, membranous lobe extending from apex to about ½ length, lobe with small sclerite at apex; vaginal apparatus laterally with pair of small sclerites at about midlength; anteriorly with deflexed, cup-like sclerite.</p><fig id="F3" position="float" orientation="portrait"><label>Figure 3.</label><caption><p><italic><tp:taxon-name>Chimarra (Chimarra) inchoata</tp:taxon-name></italic> sp. n. Male genitalia: <bold>A</bold> lateral <bold>B</bold> segment IX and tergum X, dorsal <bold>C</bold> inferior appendage, ventral <bold>D</bold> inferior appendage, dorsal <bold>E</bold> inferior appendages, oblique lateral <bold>F</bold> phallic apparatus, lateral <bold>G</bold> apex of endotheca, ventral.</p></caption><graphic xmlns:xlink="http://www.w3.org/1999/xlink" xlink:href="ZooKeys-184-001-g003.jpg" position="float" orientation="portrait" xlink:type="simple"/></fig></tp:treatment-sec><tp:treatment-sec sec-type="Holotype"><title>Holotype</title><p><bold>, male</bold> (alcohol) (UMSP000026863)<bold>:</bold> <bold>VENEZUELA:</bold> <bold>Sucre:</bold> Península de Paria, Puerto Viejo, Río Puerto Viejo, <named-content xmlns:xlink="http://www.w3.org/1999/xlink" content-type="dwc:verbatimCoordinates" xlink:type="simple">10°43.137'N, 62°28.743'W</named-content>, 15 m, 2.iv.1995, Holzenthal, Flint, Cressa (UMSP).</p></tp:treatment-sec><tp:treatment-sec sec-type="Paratypes"><title>Paratypes.</title><p><bold>VENEZUELA:</bold> <bold>Monagas:</bold> Guachero Cave N.P., <named-content xmlns:xlink="http://www.w3.org/1999/xlink" content-type="dwc:verbatimCoordinates" xlink:type="simple">10°10.322'N, 63°33.315'W</named-content>, 1110 m, 20–21.vii.2010, Holzenthal, Thomson, Cressa, 32 males, 10 females (pinned) (UMSP); <bold>Sucre:</bold> Río Cocollar, 1.5 km SE Las Piedras de Cocollar, <named-content xmlns:xlink="http://www.w3.org/1999/xlink" content-type="dwc:verbatimCoordinates" xlink:type="simple">10°09.617'N, 63°47.605'W</named-content>, 810 m, 7–8.iv.1995, Holzenthal &amp; Flint, 26 males (pinned) 201 males, 101 females (alcohol) (UMSP) (MIZA); Parque Nacional Península de Paria, Río San Francisco, <named-content xmlns:xlink="http://www.w3.org/1999/xlink" content-type="dwc:verbatimCoordinates" xlink:type="simple">10°42.713'N, 62°00.066'W</named-content>, 10 m, 1.iv.1995, Holzenthal, Flint, Cressa, 1 male (pinned) (UMSP); Parque Nacional Península de Paria, Uquire, Río La Viuda, <named-content xmlns:xlink="http://www.w3.org/1999/xlink" content-type="dwc:verbatimCoordinates" xlink:type="simple">10°42.830'N, 61°57.661'W</named-content>, 15 m, 30.iii-1.iv.1995, Holzenthal, Flint, Cressa, 25 males, 1 female (pinned), 81 males, 43 females (alcohol) (UMSP) (MIZA); Península de Paria, Puerto Viejo, “Río el Pozo”, <named-content xmlns:xlink="http://www.w3.org/1999/xlink" content-type="dwc:verbatimCoordinates" xlink:type="simple">10°43.073'N, 62°28.569'W</named-content>, 20 m, 3.iv.1995, Holzenthal, Flint, Cressa, 16 males (pinned), 94 males, 18 females (alcohol) (UMSP); Península de Paria, Puerto Viejo, Río Puerto Viejo, <named-content xmlns:xlink="http://www.w3.org/1999/xlink" content-type="dwc:verbatimCoordinates" xlink:type="simple">10°43.137'N, 62°28.743'W</named-content>, 15 m, 2.iv.1995, Holzenthal, Flint, Cressa, 5 males, 2 females (pinned), 86 males, 7 females (alcohol) (UMSP) (NMNH); Península de Paria, Santa Isabel, Río Santa Isabel, <named-content xmlns:xlink="http://www.w3.org/1999/xlink" content-type="dwc:verbatimCoordinates" xlink:type="simple">10°44.294'N, 62°38.954'W</named-content>, 20 m, 4.iv.1995, Holzenthal, Flint, Cressa, 17 males (pinned), 55 males, 36 females (alcohol) (UMSP); Quebrada Zapateral, 1.5 km SE Las Piedras de Cocollar, <named-content xmlns:xlink="http://www.w3.org/1999/xlink" content-type="dwc:verbatimCoordinates" xlink:type="simple">10°09.753'N, 63°47.587'W</named-content>, 810 m, 9.iv.1995, Holzenthal &amp; Flint, 7 males (pinned), 70 males, 24 females (alcohol) (UMSP).</p></tp:treatment-sec><tp:treatment-sec sec-type="Etymology"><title>Etymology.</title><p>This species is named <italic><tp:taxon-name>Chimarra inchoata</tp:taxon-name></italic> from the Latin word <italic>incohatus</italic> (or <italic>inchoatus</italic>), meaning only begun, incipient, or incomplete, and referring to the development of the lateral lobes of tergum X in this species, which are only suggestively sclerotized as compared to the strongly sclerotized, hooked processes in <italic><tp:taxon-name>Chimarra creagra</tp:taxon-name></italic> and <italic><tp:taxon-name>Chimarra paracreagra</tp:taxon-name></italic>.</p></tp:treatment-sec><tp:treatment-sec><!--Section generated to contain objects referenced in tp:taxon-treatment.--><fig id="F8" position="float" orientation="portrait"><label>Figures 8–13.</label><caption><p><italic><tp:taxon-name>Chimarra (Chimarra)</tp:taxon-name></italic> female genitalia, ventral view of vaginal apparatus: <bold>8</bold> <italic><tp:taxon-name>Chimarra calori</tp:taxon-name></italic> sp. n. <bold>9</bold> <italic><tp:taxon-name>Chimarra onchyrhina</tp:taxon-name></italic> sp. n. <bold>10</bold> <italic><tp:taxon-name>Chimarra inchoata</tp:taxon-name></italic> sp. n. <bold>11</bold> <italic><tp:taxon-name>Chimarra nicehuh</tp:taxon-name></italic> sp. n.  <bold>12</bold> <italic><tp:taxon-name>Chimarra sunima</tp:taxon-name></italic> sp. n. <bold>13</bold> <italic><tp:taxon-name>Chimarra cauca</tp:taxon-name></italic> sp. n.</p></caption><graphic xmlns:xlink="http://www.w3.org/1999/xlink" xlink:href="ZooKeys-184-001-g008.jpg" position="float" orientation="portrait" xlink:type="simple"/></fig></tp:treatment-sec></tp:taxon-treatment>
