# Supplementary material for: New Neotropical species of Chimarra (Trichoptera, Philopotamidae)
Source: Zookeys. 2012 Apr 21;(184):1–33. doi: 10.3897/zookeys.184.2911 (PMC3332012; doi:10.3897/zookeys.184.2911)
Supplement: XML Treatment for Chimarra (Chimarra) sunima [file zookeys.184.2911-treatment5.xml]

<!DOCTYPE tp:taxon-treatment
  PUBLIC "-//TaxonX//DTD Taxonomic Treatment Publishing DTD v0 20100105//EN" "tax-treatment-NSO.dtd">
<tp:taxon-treatment xmlns:tp="http://www.plazi.org/taxpub"><tp:treatment-meta><mixed-citation publication-type="journal"><person-group><name><surname>Blahnik</surname><given-names>Roger J.</given-names></name><name><surname>Holzenthal</surname><given-names>Ralph W.</given-names></name></person-group><article-title>New Neotropical species of 
                    <italic>Chimarra</italic> (Trichoptera, Philopotamidae)
                </article-title><source>Zookeys</source><day>21</day><month>4</month><year>2012</year><volume>2012</volume><issue>184</issue><fpage>1</fpage><lpage>33</lpage><pub-id pub-id-type="doi">10.3897/zookeys.184.2911</pub-id></mixed-citation></tp:treatment-meta><tp:nomenclature><tp:taxon-name>
                            <tp:taxon-name-part taxon-name-part-type="genus">Chimarra</tp:taxon-name-part>
                            <tp:taxon-name-part taxon-name-part-type="subgenus"> (Chimarra) </tp:taxon-name-part>
                            <tp:taxon-name-part taxon-name-part-type="species">sunima</tp:taxon-name-part>
                        <object-id xmlns:xlink="http://www.w3.org/1999/xlink" xlink:type="simple">urn:lsid:zoobank.org:act:C41FE4CB-F191-4B84-8C4A-6F83A03894A2</object-id>
                        <object-id xmlns:xlink="http://www.w3.org/1999/xlink" xlink:type="simple">http://species-id.net/wiki/Chimarra_sunima</object-id>
                        </tp:taxon-name><tp:taxon-authority>Blahnik &amp; Holzenthal</tp:taxon-authority><tp:taxon-status xmlns:xlink="http://www.w3.org/1999/xlink" xlink:type="simple">sp. n.</tp:taxon-status><xref ref-type="fig" rid="F5">Figs 5A–G</xref><xref ref-type="fig" rid="F8">12</xref></tp:nomenclature><tp:treatment-sec sec-type="Description"><title>Description. </title><p>This species most closely resembles <italic><tp:taxon-name>Chimarra onima</tp:taxon-name></italic> Flint, 1991, especially in the structure of the lateral sensilla bearing processes of tergum X. In both species the<!--PageBreak--> processes have their posterior margins detached and project “ear-like”, as viewed dorsally, although those of <italic><tp:taxon-name>Chimarra sunima</tp:taxon-name></italic> are perhaps not quite so elongate. Differences are found in the basal part of the lateral lobes of tergum X, which in <italic><tp:taxon-name>Chimarra sunima</tp:taxon-name></italic> are more <!--PageBreak-->dorsally projecting in lateral view, and in the structure of the inferior appendages. The latter are very distinctive in <italic><tp:taxon-name>Chimarra onima</tp:taxon-name></italic>, with the dorsal margin projecting, so that the dorsomesal processes are clearly apical, as viewed laterally, and the posterior margin concave, whereas in <italic><tp:taxon-name>Chimarra sunima</tp:taxon-name></italic>, the inferior appendages are more or less typical of a number of other species in the group (i.e., <italic><tp:taxon-name>Chimarra tapanti</tp:taxon-name></italic> Blahnik, 1998 or <italic><tp:taxon-name>Chimarra limon</tp:taxon-name></italic> Blahnik, 1998) in that the dorsomesal processes are slightly recessed compared to the elongate, fringing posterolateral setae of the appendage.</p><p><italic>Adult</italic>. Forewing length (male) 3.8–4.5 mm, (female) 4.3–5.2 mm. Cuticle of head and thorax dark brown, setae of anteromesal and frontal setal warts light brown or whitish, setae of other setal warts dark brown, grizzled (grayish in part or intermixed), otherwise color nearly uniformly brownish-black (fuscous), including appendages and antennae. Postocular parietal sclerite elongate (extended behind eye). Second segment of maxillary palp much shorter than segment 3 (less than 2/3 length). Male protarsal claws enlarged, asymmetrical in size and shape, outer claw larger, twisted, nearly linear apically.</p><p><italic>Male genitalia</italic>. Abdominal segment IX, in lateral view, with pronounced linear extension of anteroventral margin and with distinct, enlarged apodemes from anterodorsal margin; posteroventral process prominent, subtriangular, broad basally, subacute apically. Tergum X with mesal lobe membranous; lateral lobes sclerotized, moderately elongate, ventral margin slightly projecting, each lobe bearing broadly truncate, basodorsal projection and dorsoventrally flattened, ear-like lateral projections with 2 sensilla. Preanal appendage short, knob-like. Inferior appendage short, apicoventral margin acutely projecting, apically with elongate marginal setae, dorsally with short, bluntly rounded, mesally curved process, distinctly evident in caudal view, partially evident in lateral and dorsal views. Phallotheca with acute apicoventral projection; endotheca membranous, elongate tubular, with numerous minute spines in apical ½, endothecal spines 2, basal one elongate, apical one short and curved. Phallotremal sclerite complex composed of rod and ring structure, rod relatively elongate, ring reclinate, laterally with short sclerites attached to membranous apical wing-like projections.</p><p><italic>Female genitalia</italic>. Sternum IX with ventral lobes tapering, subacute, extreme apex nearly membranous, laterally with large rounded clasper receptacles. Vaginal apparatus relatively membranous apically, with very narrow, elongate mesal lobe extending from apex to more than ½ length, lobe very lightly sclerotized; laterally with conspicuous, projecting preapical lobes on either side, these largely membranous, but with conspicuous, rounded, premarginal ventral sclerites; anterolateral margins of vaginal apparatus lightly sclerotized; anteriorly with deflexed, cup-like sclerite.</p></tp:treatment-sec><tp:treatment-sec sec-type="Holotype"><title>Holotype</title><p><bold>, male</bold> (pinned) (UMSP000209321)<bold>: COLOMBIA:</bold> <bold>Valle:</bold> Municipio de Buenaventura, Río Escalerete, frente a casa de “Acua Valle", ca. 15 km SE Cordoba, <named-content xmlns:xlink="http://www.w3.org/1999/xlink" content-type="dwc:verbatimCoordinates" xlink:type="simple">3°49'38"N, 76°52'15"W</named-content>, 200 m, 1.xii.1997, F. Muñoz-Q. et al. (UMSP)</p><fig id="F5" position="float" orientation="portrait"><label>Figure 5.</label><caption><p><italic><tp:taxon-name>Chimarra (Chimarra) sunima</tp:taxon-name></italic> sp. n. Male genitalia: <bold>A</bold> lateral <bold>B</bold> segment IX and tergum X, dorsal <bold>C</bold> inferior appendage, ventral <bold>D</bold> inferior appendage, dorsal <bold>E</bold> inferior appendages, oblique lateral <bold>F</bold> phallic apparatus, lateral <bold>G</bold> apex of endotheca, ventral.</p></caption><graphic xmlns:xlink="http://www.w3.org/1999/xlink" xlink:href="ZooKeys-184-001-g005.jpg" position="float" orientation="portrait" xlink:type="simple"/></fig></tp:treatment-sec><tp:treatment-sec sec-type="Paratypes"><title>Paratypes.</title><p><bold>COLOMBIA:</bold> <bold>Valle:</bold> same data as holotype, 12 males 17 females (pinned) (UMSP) (NMNH); Municipio de Buenaventura, Río Escalerete, 1 km E casa de “Acua Valle", ca. 16 km SE Cordoba, <named-content xmlns:xlink="http://www.w3.org/1999/xlink" content-type="dwc:verbatimCoordinates" xlink:type="simple">3°49'38"N, 76°52'15"W</named-content>, 210 m, 2.xii.1997, F. Muñoz-Q. et al., 9 males, 4 females (pinned) (UMSP).<!--PageBreak--></p></tp:treatment-sec><tp:treatment-sec sec-type="Etymology"><title>Etymology.</title><p>The species name should be considered an arbitrary combination of letters, suggested by its similarity in form to that of other species in this species group (i.e., <italic><tp:taxon-name>Chimarra emima</tp:taxon-name></italic> Ross, 1959; <italic><tp:taxon-name>Chimarra onima</tp:taxon-name></italic> Flint, 1991; and <italic><tp:taxon-name>Chimarra jemima</tp:taxon-name></italic> Blahnik &amp; Holzenthal, 1992).</p></tp:treatment-sec><tp:treatment-sec><!--Section generated to contain objects referenced in tp:taxon-treatment.--><fig id="F8" position="float" orientation="portrait"><label>Figures 8–13.</label><caption><p><italic><tp:taxon-name>Chimarra (Chimarra)</tp:taxon-name></italic> female genitalia, ventral view of vaginal apparatus: <bold>8</bold> <italic><tp:taxon-name>Chimarra calori</tp:taxon-name></italic> sp. n. <bold>9</bold> <italic><tp:taxon-name>Chimarra onchyrhina</tp:taxon-name></italic> sp. n. <bold>10</bold> <italic><tp:taxon-name>Chimarra inchoata</tp:taxon-name></italic> sp. n. <bold>11</bold> <italic><tp:taxon-name>Chimarra nicehuh</tp:taxon-name></italic> sp. n.  <bold>12</bold> <italic><tp:taxon-name>Chimarra sunima</tp:taxon-name></italic> sp. n. <bold>13</bold> <italic><tp:taxon-name>Chimarra cauca</tp:taxon-name></italic> sp. n.</p></caption><graphic xmlns:xlink="http://www.w3.org/1999/xlink" xlink:href="ZooKeys-184-001-g008.jpg" position="float" orientation="portrait" xlink:type="simple"/></fig></tp:treatment-sec></tp:taxon-treatment>
