# Supplementary material for: New Neotropical species of Chimarra (Trichoptera, Philopotamidae)
Source: Zookeys. 2012 Apr 21;(184):1–33. doi: 10.3897/zookeys.184.2911 (PMC3332012; doi:10.3897/zookeys.184.2911)
Supplement: XML Treatment for Chimarra (Chimarra) cauca [file zookeys.184.2911-treatment6.xml]

<!DOCTYPE tp:taxon-treatment
  PUBLIC "-//TaxonX//DTD Taxonomic Treatment Publishing DTD v0 20100105//EN" "tax-treatment-NSO.dtd">
<tp:taxon-treatment xmlns:tp="http://www.plazi.org/taxpub"><tp:treatment-meta><mixed-citation publication-type="journal"><person-group><name><surname>Blahnik</surname><given-names>Roger J.</given-names></name><name><surname>Holzenthal</surname><given-names>Ralph W.</given-names></name></person-group><article-title>New Neotropical species of 
                    <italic>Chimarra</italic> (Trichoptera, Philopotamidae)
                </article-title><source>Zookeys</source><day>21</day><month>4</month><year>2012</year><volume>2012</volume><issue>184</issue><fpage>1</fpage><lpage>33</lpage><pub-id pub-id-type="doi">10.3897/zookeys.184.2911</pub-id></mixed-citation></tp:treatment-meta><tp:nomenclature><tp:taxon-name>
                            <tp:taxon-name-part taxon-name-part-type="genus">Chimarra</tp:taxon-name-part>
                            <tp:taxon-name-part taxon-name-part-type="subgenus"> (Chimarra) </tp:taxon-name-part>
                            <tp:taxon-name-part taxon-name-part-type="species">cauca</tp:taxon-name-part>
                        <object-id xmlns:xlink="http://www.w3.org/1999/xlink" xlink:type="simple">urn:lsid:zoobank.org:act:5E55AA28-BEDD-4D2B-80EF-6BC8B90C74E8</object-id>
                        <object-id xmlns:xlink="http://www.w3.org/1999/xlink" xlink:type="simple">http://species-id.net/wiki/Chimarra_cauca</object-id>
                        </tp:taxon-name><tp:taxon-authority>Blahnik &amp; Holzenthal</tp:taxon-authority><tp:taxon-status xmlns:xlink="http://www.w3.org/1999/xlink" xlink:type="simple">sp. n.</tp:taxon-status><xref ref-type="fig" rid="F6">Figs 6A–F</xref><xref ref-type="fig" rid="F8">13</xref></tp:nomenclature><tp:treatment-sec sec-type="Description"><title>Description. </title><p>This new species is most closely related to <italic><tp:taxon-name>Chimarra zamora</tp:taxon-name></italic> Blahnik, 1998. Notable synapomorphies are found in the overall structure of the lateral lobes of tergum X, which in both species have a somewhat concavely developed apical protuberance and also projecting, sensilla-bearing lateral projections. In <italic><tp:taxon-name>Chimarra cauca</tp:taxon-name></italic>, the sensilla-bearing projections are larger and more broadly rounded. Additionally, the spine-like processes of segment IX are much more prominent in <italic><tp:taxon-name>Chimarra cauca</tp:taxon-name></italic>. Female genitalia for the 2 species, while having some similarities, are also different, confirming that these are indeed distinct species.</p><p><italic>Adult</italic>. Forewing length (male) 4.8–5.4 mm, (female) 5.7 mm. Cuticle of head and thorax dark brown, setae of anteromesal and frontal setal warts light brown, setae of other setal warts dark brown, grizzled (grayish in part or intermixed), femora brown, otherwise color nearly uniformly brownish-black (fuscous), including appendages and antennae. Postocular parietal sclerite short (not extended behind eye). Second segment of maxillary palp much shorter than segment 3 (about 2/3 length). Male protarsal claws enlarged, asymmetrical in size and shape, outer claw larger, twisted, nearly linear apically.</p><p><italic>Male genitalia</italic>. Abdominal segment IX, in lateral view, with pronounced linear extension of anteroventral margin and with distinct small apodemes from anterodorsal margin; posterodorsal margin with prominent pair of acute, spine-like projections, ex<!--PageBreak--><!--PageBreak-->tending about 2/3 length of tergum X; posteroventral process prominent, subtriangular, broad basally, acute apically, length slightly greater than width at base. Tergum X with mesal lobe membranous; lateral lobes sclerotized, moderately elongate, each with distinct, preapical, lateral projection, more or less concave on anterior margin (acute as viewed dorsally), lobe laterally with rounded projection bearing 2 sensilla. Preanal appendage short, knob-like. Inferior appendage, in lateral view, very short and strongly cupped basally; apical margin truncate, dorsally with very short, mesally curved process, process very angularly bent. Phallotheca with acute apicoventral projection; endotheca membranous, apparently with numerous minute spines and cluster of short sclerotized spines, endothecal spines 2, basal one moderately elongate, apical one short. Phallotremal sclerite complex composed of rod and ring structure, rod relatively short and ring with small, but distinct apicodorsal extension; complex also with small lateral sclerites.</p><p><italic>Female genitalia</italic>. Sternum IX with ventral lobes short, subacute apically, laterally with small rounded clasper receptacles. Vaginal apparatus distinctly sclerotized apically, with sclerotized mesal lobe extending less than ½ length of vaginal apparatus, lobe with distinctly sclerotized lateral margins, appearing as sclerotized ridges; preapically with conspicuous, sclerotized, rounded lateral lobes; vaginal apparatus laterally with small rounded, lightly sclerotized projections at about midlength, each with acute awl-like apical projection; anterior half of vaginal apparatus membranous, parallel-sided, anteriorly with deflexed cup-like sclerite.</p><fig id="F6" position="float" orientation="portrait"><label>Figure 6.</label><caption><p><italic><tp:taxon-name>Chimarra (Chimarra) cauca</tp:taxon-name></italic> sp. n. Male genitalia: <bold>A</bold> lateral <bold>B</bold> segment IX and tergum X, dorsal <bold>C</bold> inferior appendage, ventral <bold>D</bold> inferior appendage, dorsal <bold>E</bold> inferior appendage, caudal <bold>F</bold> phallic apparatus, lateral.</p></caption><graphic xmlns:xlink="http://www.w3.org/1999/xlink" xlink:href="ZooKeys-184-001-g006.jpg" position="float" orientation="portrait" xlink:type="simple"/></fig></tp:treatment-sec><tp:treatment-sec sec-type="Holotype"><title>Holotype</title><p><bold>, male</bold> (pinned) (UMSP000108722)<bold>:</bold> <bold>COLOMBIA:</bold> <bold>Cauca:</bold> Municipio de Inzá, Quebrada San Andrés, ca. 500 m, W Restaurante “La Portada”, San Andrés de Pisimbalá, <named-content xmlns:xlink="http://www.w3.org/1999/xlink" content-type="dwc:verbatimCoordinates" xlink:type="simple">2°34'56"N, 76°2'36"W</named-content>, 1750 m, 21.xii.1997, F. Muñoz-Q. et al. (UMSP).</p></tp:treatment-sec><tp:treatment-sec sec-type="Paratypes"><title>Paratypes.</title><p><bold>COLOMBIA:</bold> <bold>Cauca:</bold> same data as holotype, 4 males (pinned) (UMSP) (NMNH); Municipio de Belalcazar, Quebrada Tálaga, ca. 14 km N Páez (Belalcazar), <named-content xmlns:xlink="http://www.w3.org/1999/xlink" content-type="dwc:verbatimCoordinates" xlink:type="simple">2°42'24"N, 76°1'5"W</named-content>, 1680 m, 22.xii.1997, F. Muñoz-Q. et al., 2 males (pinned) (UMSP); <bold>Magdalena:</bold> Municipio Ciénaga, ca. 25 km NW Estación Exp. San Lorenzo, Sierra Nevada de Santa Marta, Río Cordoba,  <named-content xmlns:xlink="http://www.w3.org/1999/xlink" content-type="dwc:verbatimCoordinates" xlink:type="simple">11°2'22"N, 74°2'18"W</named-content>, 930 m, 12.xii.1997, F. Muñoz-Q. et al., 1 male, 1 female (pinned) (UMSP).</p></tp:treatment-sec><tp:treatment-sec sec-type="Etymology"><title>Etymology.</title><p>This species is named <italic><tp:taxon-name>Chimarra cauca</tp:taxon-name></italic>, used as noun in apposition, for the Department (regional area) in Colombia where the type specimens were collected.</p></tp:treatment-sec><tp:treatment-sec><!--Section generated to contain objects referenced in tp:taxon-treatment.--><fig id="F8" position="float" orientation="portrait"><label>Figures 8–13.</label><caption><p><italic><tp:taxon-name>Chimarra (Chimarra)</tp:taxon-name></italic> female genitalia, ventral view of vaginal apparatus: <bold>8</bold> <italic><tp:taxon-name>Chimarra calori</tp:taxon-name></italic> sp. n. <bold>9</bold> <italic><tp:taxon-name>Chimarra onchyrhina</tp:taxon-name></italic> sp. n. <bold>10</bold> <italic><tp:taxon-name>Chimarra inchoata</tp:taxon-name></italic> sp. n. <bold>11</bold> <italic><tp:taxon-name>Chimarra nicehuh</tp:taxon-name></italic> sp. n.  <bold>12</bold> <italic><tp:taxon-name>Chimarra sunima</tp:taxon-name></italic> sp. n. <bold>13</bold> <italic><tp:taxon-name>Chimarra cauca</tp:taxon-name></italic> sp. n.</p></caption><graphic xmlns:xlink="http://www.w3.org/1999/xlink" xlink:href="ZooKeys-184-001-g008.jpg" position="float" orientation="portrait" xlink:type="simple"/></fig></tp:treatment-sec></tp:taxon-treatment>
