# Supplementary material for: New Neotropical species of Chimarra (Trichoptera, Philopotamidae)
Source: Zookeys. 2012 Apr 21;(184):1–33. doi: 10.3897/zookeys.184.2911 (PMC3332012; doi:10.3897/zookeys.184.2911)
Supplement: XML Treatment for Chimarra (Chimarra) desirae [file zookeys.184.2911-treatment7.xml]

<!DOCTYPE tp:taxon-treatment
  PUBLIC "-//TaxonX//DTD Taxonomic Treatment Publishing DTD v0 20100105//EN" "tax-treatment-NSO.dtd">
<tp:taxon-treatment xmlns:tp="http://www.plazi.org/taxpub"><tp:treatment-meta><mixed-citation publication-type="journal"><person-group><name><surname>Blahnik</surname><given-names>Roger J.</given-names></name><name><surname>Holzenthal</surname><given-names>Ralph W.</given-names></name></person-group><article-title>New Neotropical species of 
                    <italic>Chimarra</italic> (Trichoptera, Philopotamidae)
                </article-title><source>Zookeys</source><day>21</day><month>4</month><year>2012</year><volume>2012</volume><issue>184</issue><fpage>1</fpage><lpage>33</lpage><pub-id pub-id-type="doi">10.3897/zookeys.184.2911</pub-id></mixed-citation></tp:treatment-meta><tp:nomenclature><tp:taxon-name>
                            <tp:taxon-name-part taxon-name-part-type="genus">Chimarra</tp:taxon-name-part>
                            <tp:taxon-name-part taxon-name-part-type="subgenus"> (Chimarra) </tp:taxon-name-part>
                            <tp:taxon-name-part taxon-name-part-type="species">desirae</tp:taxon-name-part>
                        <object-id xmlns:xlink="http://www.w3.org/1999/xlink" xlink:type="simple">urn:lsid:zoobank.org:act:AD05D344-F0D0-40FA-B7A8-76EA9E98E4C6</object-id>
                        <object-id xmlns:xlink="http://www.w3.org/1999/xlink" xlink:type="simple">http://species-id.net/wiki/Chimarra_desirae</object-id>
                        </tp:taxon-name><tp:taxon-authority>Blahnik &amp; Holzenthal</tp:taxon-authority><tp:taxon-status xmlns:xlink="http://www.w3.org/1999/xlink" xlink:type="simple">sp. n.</tp:taxon-status><xref ref-type="fig" rid="F7">Fig. 7A–E</xref></tp:nomenclature><tp:treatment-sec sec-type="Description"><title>Description. </title><p>This is a distinctive species, most closely related to <italic><tp:taxon-name>Chimarra adamsae</tp:taxon-name></italic> Blahnik, 1998. The most distinctive diagnostic feature, as in most species of the <italic><tp:taxon-name>Chimarra poolei</tp:taxon-name></italic> group, is found in the structure of the lateral lobes of tergum X. In <italic><tp:taxon-name>Chimarra desirae</tp:taxon-name></italic> these are distinctly sclerotized and have an upright basal projection, and a dorsoventrally flattened lateral crease, so that the apices of the lobes, in dorsal view, appear broadl<!--PageBreak-->y rounded. <italic><tp:taxon-name>Chimarra adamsae</tp:taxon-name></italic> has these same general features, but the upright processes are subquadrate and more apical, and the lateral creases are also more apical, resulting in the apices being narrow, as viewed either laterally or dorsally. Additionally, the sensilla <!--PageBreak--><!--PageBreak-->of the lateral lobes in <italic><tp:taxon-name>Chimarra desirae</tp:taxon-name></italic> are located along the lateral crease, whereas those of <italic><tp:taxon-name>Chimarra adamsae</tp:taxon-name></italic> are basal to the crease.</p><p><italic>Adult</italic>. Forewing length (male) 4.2–5.0 mm. Cuticle of head and thorax very dark, nearly black, setae of anteromesal and frontal setal warts whitish, setae of other setal warts brownish-black, grizzled (grayish in part or intermixed), otherwise color nearly uniformly brownish-black (fuscous), including appendages and antennae. Postocular parietal sclerite short (not greatly extended behind eye). Second segment of maxillary palp much shorter than segment 3 (about 2/3 length). Male protarsal claws enlarged, asymmetrical in size and shape, outer claw much larger, twisted, nearly linear apically.</p><p><italic>Male genitalia</italic>. Abdominal segment IX, in lateral view, with anteroventral margin sinuously extended from dorsal margin; anterodorsal margin with short apodemes; posterodorsal margin with pair of acute, spine-like projections, extending about 1/3 length of tergum X; posteroventral process subtriangular, relatively broad basally, subacute apically. Tergum X with very short membranous mesal lobe and 2 sclerotized lateral lobes, each bearing large, upright, broadly rounded basal lobe; lateral lobe also with strongly dorsoventrally flattened lateral crease, extending from near base to apex, base of crease with 2 slightly raised sensilla; terminus of lateral lobe narrowed and slightly declivous as viewed laterally, broadly rounded as viewed dorsally. Preanal appendage short, knob-like. Inferior appendage, in lateral view, very short and strongly cupped basally; dorsomesally with small, barely suggested, angular process. Phallotheca with distinct, elongate, apicoventral extension; ventral surface of phallotheca with lightly sclerotized projection; dorsal surface of endotheca with preapical tract of minute spines, basal ones slightly longer, endothecal spines 2, basal one moderately elongate, apical one short and curved. Phallotremal sclerite complex composed of rod and ring structure, rod relatively short and ring with small, but distinct, apicodorsal extension; rod preapically with 2 small, curved, symmetric sclerites.</p><p><italic>Female genitalia</italic>. Female unknown.</p><fig id="F7" position="float" orientation="portrait"><label>Figure 7.</label><caption><p><italic><tp:taxon-name>Chimarra (Chimarra) desirae</tp:taxon-name></italic> sp. n. Male genitalia: <bold>A</bold> lateral <bold>B</bold> segment IX and tergum X, dorsal <bold>C</bold> inferior appendage, caudal <bold>D</bold> phallic apparatus, lateral <bold>E</bold> apex of endotheca, dorsal.</p></caption><graphic xmlns:xlink="http://www.w3.org/1999/xlink" xlink:href="ZooKeys-184-001-g007.jpg" position="float" orientation="portrait" xlink:type="simple"/></fig><fig id="F8" position="float" orientation="portrait"><label>Figures 8–13.</label><caption><p><italic><tp:taxon-name>Chimarra (Chimarra)</tp:taxon-name></italic> female genitalia, ventral view of vaginal apparatus: <bold>8</bold> <italic><tp:taxon-name>Chimarra calori</tp:taxon-name></italic> sp. n. <bold>9</bold> <italic><tp:taxon-name>Chimarra onchyrhina</tp:taxon-name></italic> sp. n. <bold>10</bold> <italic><tp:taxon-name>Chimarra inchoata</tp:taxon-name></italic> sp. n. <bold>11</bold> <italic><tp:taxon-name>Chimarra nicehuh</tp:taxon-name></italic> sp. n.  <bold>12</bold> <italic><tp:taxon-name>Chimarra sunima</tp:taxon-name></italic> sp. n. <bold>13</bold> <italic><tp:taxon-name>Chimarra cauca</tp:taxon-name></italic> sp. n.</p></caption><graphic xmlns:xlink="http://www.w3.org/1999/xlink" xlink:href="ZooKeys-184-001-g008.jpg" position="float" orientation="portrait" xlink:type="simple"/></fig></tp:treatment-sec><tp:treatment-sec sec-type="Holotype"><title>Holotype</title><p><bold>, male</bold> (pinned) (UMSP000131058)<bold>:</bold> <bold>BOLIVIA:</bold> <bold>La Paz:</bold> AMNI Madidi, San Migual de Bala, Arroyo Bacuatra Grande, <named-content xmlns:xlink="http://www.w3.org/1999/xlink" content-type="dwc:verbatimCoordinates" xlink:type="simple">14°30.737'S, 67°31.385'W</named-content>, 280 m, 17–19.vii.2003, Robertson, Blahnik, Apaza (UASC).</p></tp:treatment-sec><tp:treatment-sec sec-type="Paratypes"><title>Paratypes.</title><p><bold>BOLIVIA:</bold> <bold>La Paz:</bold> same data as holotype, 8 males (pinned) (UMSP) (NMNH).</p></tp:treatment-sec><tp:treatment-sec sec-type="Etymology"><title>Etymology.</title><p>We take great pleasure in naming this species <italic><tp:taxon-name>Chimarra desirae</tp:taxon-name></italic> for Dr. Desiree Robertson-Thompson, who collected the type specimens, in acknowledgment of her contributions to the study of Neotropical caddisflies.</p></tp:treatment-sec></tp:taxon-treatment>
