# Supplementary material for: New Neotropical species of Chimarra (Trichoptera, Philopotamidae)
Source: Zookeys. 2012 Apr 21;(184):1–33. doi: 10.3897/zookeys.184.2911 (PMC3332012; doi:10.3897/zookeys.184.2911)
Supplement: XML Treatment for Chimarra (Chimarrita) curvipenis [file zookeys.184.2911-treatment8.xml]

<!DOCTYPE tp:taxon-treatment
  PUBLIC "-//TaxonX//DTD Taxonomic Treatment Publishing DTD v0 20100105//EN" "tax-treatment-NSO.dtd">
<tp:taxon-treatment xmlns:tp="http://www.plazi.org/taxpub"><tp:treatment-meta><mixed-citation publication-type="journal"><person-group><name><surname>Blahnik</surname><given-names>Roger J.</given-names></name><name><surname>Holzenthal</surname><given-names>Ralph W.</given-names></name></person-group><article-title>New Neotropical species of 
                    <italic>Chimarra</italic> (Trichoptera, Philopotamidae)
                </article-title><source>Zookeys</source><day>21</day><month>4</month><year>2012</year><volume>2012</volume><issue>184</issue><fpage>1</fpage><lpage>33</lpage><pub-id pub-id-type="doi">10.3897/zookeys.184.2911</pub-id></mixed-citation></tp:treatment-meta><tp:nomenclature><tp:taxon-name>
                            <tp:taxon-name-part taxon-name-part-type="genus">Chimarra</tp:taxon-name-part>
                            <tp:taxon-name-part taxon-name-part-type="subgenus"> (Chimarrita) </tp:taxon-name-part>
                            <tp:taxon-name-part taxon-name-part-type="species">curvipenis</tp:taxon-name-part>
                        <object-id xmlns:xlink="http://www.w3.org/1999/xlink" xlink:type="simple">urn:lsid:zoobank.org:act:67D04EC4-7571-4CA9-9513-93D906CD4C20</object-id>
                        <object-id xmlns:xlink="http://www.w3.org/1999/xlink" xlink:type="simple">http://species-id.net/wiki/Chimarra_curvipenis</object-id>
                        </tp:taxon-name><tp:taxon-authority>Blahnik &amp; Holzenthal</tp:taxon-authority><tp:taxon-status xmlns:xlink="http://www.w3.org/1999/xlink" xlink:type="simple">sp. n.</tp:taxon-status><xref ref-type="fig" rid="F9">Fig. 14A–F</xref><xref ref-type="fig" rid="F11">16A–B</xref></tp:nomenclature><tp:treatment-sec sec-type="Description"><title>Description. </title><p><italic><tp:taxon-name>Chimarra curvipenis</tp:taxon-name></italic>, sp. n. is similar to <italic><tp:taxon-name>Chimarra kontilos</tp:taxon-name></italic> Blahnik, 1997 and represents a closely related sister species. Similarities are found in the general structure of the inferior appendages and tergum X of the male. However, there are a number of differences. Tergum X has a small lateral, sensilla-bearing projection at past midlength and the inferior appendages are more elongate and have more acute apices. Additionally, the phallotheca is quite different, distinctly curved, rather than elongate, tubular, and the apex of the dorsal phallic spine lacks the distinctive whip-like extension found in <italic><tp:taxon-name>Chimarra kontilos</tp:taxon-name></italic>. In the key by <xref ref-type="bibr" rid="B1">Blahnik (1997)</xref>, <italic><tp:taxon-name>Chimarra curvipenis</tp:taxon-name></italic> would come out with <italic><tp:taxon-name>Chimarra tortuosa</tp:taxon-name></italic> Blahnik, from which it differs significantly in the shape of the inferior appendages (longer and more strongly incurved apically), and structure of the phallic apparatus (phallotheca more strongly curved and phallic spine less sinuously curved).</p><p><italic>Adult</italic>. Forewing length (male 4.8 mm, (female) 4.8 mm. Overall color nearly uniformly light brown, palps slightly darker; thorax ventrally, meso- and metacoxae golden brown. Venational branching of forewing typical for <italic><tp:taxon-name>Chimarra</tp:taxon-name></italic>; Rs straight <italic>s</italic>, <italic>r</italic> and <italic>r-m</italic> of forewing nearly linearly arranged and unpigmented, as is <italic>m-cu</italic> and apex of Cu<sub>2</sub>; 2A of forewing with apparent apical “fork”, that to 1A elongate and broadly rounded, that to 2A very short (appearing as cross-vein). Rs of hind wing 4-branched, M 3-branched. Head short (postocular parietal sclerite short). Maxillary palps relatively short, segment 2 longer than 3. Male with protarsi unmodified.</p><p><italic>Male genitalia</italic>. Segment IX relatively wide; as viewed laterally, with anterior margin concave, posterior margin angularly projecting at level of inferior appendages; anteroventral margin noticeably expanded, apex of expansion acutely rounded (as viewed dorsally or ventrally); ventral process narrow, elongate, acute, somewhat curved. Tergum X moderately elongate, fused to segment IX, apex with deep, U-shaped mesal excision, extending about 1/3 length of tergum, forming narrow, paired lobes apically (as viewed dorsally); tergum laterally with short, rounded projections at just past midlength (basal to apical lobes); apical lobes and lateral projections with numerous sensilla. Preanal appendage very small, rounded, fused near base of tergum X. Inferior appendage relatively elongate, nearly linear, except apex deflexed, narrowed, and me<!--PageBreak--><!--PageBreak-->sally curved, apex forming acute projection. Phallotheca with somewhat bulbous base, otherwise elongate, narrow, ventral margin projecting and strongly curved; phallic spine single, stout, curved, very elongate (subequal in length to phallotheca), emerging dorsally near base of phallotheca and with slight sinuous twist. Phallotremal sclerite complex (if present) indistinct.</p><p><italic>Female genitalia</italic>—Sternum VII with ventral process; process projecting, subacute, located near middle of segment, as viewed laterally. Segment VIII synsclerous, short dorsally, anterolateral margin nearly straight, indented and narrowed dorsally, rounded ventrally; segment sclerously connected ventrally to sternum IX; anteroventral margin of segment, as viewed ventrally, with deep, mesal emargination extending almost entire length of segment, emargination strongly narrowed posteriorly, bordered laterally by distinct U-shaped sclerotization. Sternum IX elongate, with paired, angular projections, projections continuous posteriorly with elongate, narrow ventral sclerites; sternum membranous ventrally between paired sclerites, and membranous also laterally from acute basal projection to apex. Tergum IX elongate, narrow, slightly curved, moderately setose, anteroventrally with short apodemes. Segment X with elongate basal portion, furrowed dorsally, with mesal tract of setae in furrow; apically with pair of small, rounded, setose lobes, each with short apical cercus. Vaginal apparatus largely membranous, with indistinct sclerites, anterior one forming narrow ring.</p><fig id="F9" position="float" orientation="portrait"><label>Figure 14.</label><caption><p><italic><tp:taxon-name>Chimarra (Chimarrita) curvipenis</tp:taxon-name></italic> sp. n. Male genitalia: <bold>A</bold> lateral <bold>B</bold> segment IX and tergum X, dorsal <bold>C</bold> inferior appendage, ventral <bold>D</bold> inferior appendage, dorsal <bold>E</bold> phallic apparatus, lateral <bold>F</bold> phallic apparatus, dorsal.</p></caption><graphic xmlns:xlink="http://www.w3.org/1999/xlink" xlink:href="ZooKeys-184-001-g009.jpg" position="float" orientation="portrait" xlink:type="simple"/></fig></tp:treatment-sec><tp:treatment-sec sec-type="Holotype"><title>Holotype</title><p><bold>, male</bold> (pinned) (UMSP000033831)<bold>:</bold> <bold>BRAZIL:</bold> <bold>Minas Gerais:</bold> Serra do Cipó, Capão da Mata, <named-content xmlns:xlink="http://www.w3.org/1999/xlink" content-type="dwc:verbatimCoordinates" xlink:type="simple">19°19.347'S, 43°32.249'W</named-content>, 1170 m, 13–14.ii.1998, Holzenthal &amp; Paprocki (MZUSP).</p></tp:treatment-sec><tp:treatment-sec sec-type="Paratypes"><title>Paratypes.</title><p><bold>BRAZIL:</bold> <bold>Minas Gerais:</bold> same data as holotype, 1 female (pinned) (UMSP).</p></tp:treatment-sec><tp:treatment-sec sec-type="Etymology"><title>Etymology.</title><p>This species is named <italic><tp:taxon-name>Chimarra curvipenis</tp:taxon-name></italic> for its curved or bent phallotheca, a character that helps to distinguish it from <italic><tp:taxon-name>Chimarra kontilos</tp:taxon-name></italic>.</p></tp:treatment-sec><tp:treatment-sec><!--Section generated to contain objects referenced in tp:taxon-treatment.--><fig id="F11" position="float" orientation="portrait"><label>Figures 16–18.</label><caption><p><italic><tp:taxon-name>Chimarra (Chimarrita)</tp:taxon-name></italic> female genitalia: <bold>16</bold> <italic><tp:taxon-name>Chimarra curvipenis</tp:taxon-name></italic> sp. n.: <bold>A</bold> lateral <bold>B</bold> ventral <bold>17</bold> <italic><tp:taxon-name>Chimarra latiforceps</tp:taxon-name></italic> sp. n.: <bold>A</bold> lateral <bold>B</bold> ventral <bold>18</bold> <italic><tp:taxon-name>Chimarra camella</tp:taxon-name></italic> Blahnik: <bold>A</bold> lateral <bold>B</bold> ventral.</p></caption><graphic xmlns:xlink="http://www.w3.org/1999/xlink" xlink:href="ZooKeys-184-001-g011.jpg" position="float" orientation="portrait" xlink:type="simple"/></fig></tp:treatment-sec><ref-list><ref id="B1"><mixed-citation xmlns:xlink="http://www.w3.org/1999/xlink" xlink:type="simple"><person-group><name name-style="western"><surname>Blahnik</surname><given-names>RJ</given-names></name></person-group> (<year>1997</year>)<article-title> Systematics of <italic>Chimarrita</italic>, a new subgenus of <italic>Chimarra</italic> (Trichoptera: Philopotamidae).</article-title><source>Systematic Entomology </source><volume>22</volume>: <fpage>199</fpage>-<lpage>243</lpage>. doi: <ext-link ext-link-type="uri" xlink:href="http://dx.doi.org/10.1046/j.1365-3113.1997.d01-39.x" xlink:type="simple">10.1046/j.1365-3113.1997.d01-39.x</ext-link></mixed-citation></ref></ref-list></tp:taxon-treatment>
