# Supplementary material for: New Neotropical species of Chimarra (Trichoptera, Philopotamidae)
Source: Zookeys. 2012 Apr 21;(184):1–33. doi: 10.3897/zookeys.184.2911 (PMC3332012; doi:10.3897/zookeys.184.2911)
Supplement: XML Treatment for Chimarra (Chimarrita) latiforceps [file zookeys.184.2911-treatment9.xml]

<!DOCTYPE tp:taxon-treatment
  PUBLIC "-//TaxonX//DTD Taxonomic Treatment Publishing DTD v0 20100105//EN" "tax-treatment-NSO.dtd">
<tp:taxon-treatment xmlns:tp="http://www.plazi.org/taxpub"><tp:treatment-meta><mixed-citation publication-type="journal"><person-group><name><surname>Blahnik</surname><given-names>Roger J.</given-names></name><name><surname>Holzenthal</surname><given-names>Ralph W.</given-names></name></person-group><article-title>New Neotropical species of 
                    <italic>Chimarra</italic> (Trichoptera, Philopotamidae)
                </article-title><source>Zookeys</source><day>21</day><month>4</month><year>2012</year><volume>2012</volume><issue>184</issue><fpage>1</fpage><lpage>33</lpage><pub-id pub-id-type="doi">10.3897/zookeys.184.2911</pub-id></mixed-citation></tp:treatment-meta><tp:nomenclature><tp:taxon-name>
                            <tp:taxon-name-part taxon-name-part-type="genus">Chimarra</tp:taxon-name-part>
                            <tp:taxon-name-part taxon-name-part-type="subgenus"> (Chimarrita) </tp:taxon-name-part>
                            <tp:taxon-name-part taxon-name-part-type="species">latiforceps</tp:taxon-name-part>
                        <object-id xmlns:xlink="http://www.w3.org/1999/xlink" xlink:type="simple">urn:lsid:zoobank.org:act:E5B89261-77C0-4223-AA64-D3D296062339</object-id>
                        <object-id xmlns:xlink="http://www.w3.org/1999/xlink" xlink:type="simple">http://species-id.net/wiki/Chimarra_latiforceps</object-id>
                        </tp:taxon-name><tp:taxon-authority>Blahnik &amp; Holzenthal</tp:taxon-authority><tp:taxon-status xmlns:xlink="http://www.w3.org/1999/xlink" xlink:type="simple">sp. n.</tp:taxon-status><xref ref-type="fig" rid="F10">Figs 15A–E</xref><xref ref-type="fig" rid="F11">17A–B</xref></tp:nomenclature><tp:treatment-sec sec-type="Description"><title>Description. </title><p><italic><tp:taxon-name>Chimarra latiforceps</tp:taxon-name></italic> is very similar to <italic><tp:taxon-name>Chimarra majuscula</tp:taxon-name></italic> Blahnik, 1997, particularly in the general shape of the inferior appendages and tergum X of the male, and would key out to that species in the key by <xref ref-type="bibr" rid="B1">Blahnik (1997)</xref>. However, it does differ in details of both structures. It is also somewhat darker in overall color. The most diagnostic difference is in the shape of the inferior appendages, which are broader overall and have more truncate apices. Tergum X differs in that the lateral lobes formed by the mesal invagination are narrow, elongate, rather than inflated apically.</p><p><italic>Adult</italic>. Forewing length (male 4.8–6.0 mm, (female) 5.2–5.9 mm. Overall color nearly uniformly medium brown, palps slightly darker; thorax ventrally, meso- and metacoxae light brown, antennae indistinctly annulated. Venational branching of fo<!--PageBreak--><!--PageBreak--><!--PageBreak-->rewing typical for <italic><tp:taxon-name>Chimarra</tp:taxon-name></italic>; Rs straight <italic>s</italic>, <italic>r</italic> and <italic>r-m</italic> of forewing nearly linearly arranged and unpigmented, as is <italic>m-cu</italic> and apex of Cu<sub>2</sub>; 2A of forewing with apparent apical “fork”, that to 1A elongate and broadly rounded, that to 2A very short (appearing as cross-vein). Rs of hind wing 4-branched, M 3-branched. Head very short and somewhat flattened (postocular parietal sclerite short). Maxillary palps relatively short, segment 2 slightly longer than 3. Male with protarsi unmodified.</p><p><italic>Male genitalia</italic>. Segment IX relatively wide; as viewed laterally, with anterior margin concave, posterior margin very distinctly, angularly projecting at level of inferior appendages; anteroventral margin expanded, apex of expansion acutely rounded mesally (as viewed dorsally or ventrally); ventral process narrow, elongate, acute, somewhat curved. Tergum X relatively short (much shorter than inferior appendages), fused to segment IX, apex with deep, U-shaped mesal excision, extending about ½ length of tergum, forming narrow, paired lobes apically (as viewed dorsally); apical lobes and lateral margins of tergum with numerous sensilla. Preanal appendage very small, rounded, fused near base of tergum X. Inferior appendage relatively elongate, nearly linear, apex incurved and broadly subtruncate. Phallotheca with somewhat bulbous base, otherwise moderately elongate, narrow, distinctly curved; phallic spine single, stout, curved, elongate (subequal in length to phallotheca), emerging dorsally near base of phallotheca; endotheca moderately elongate, slightly inflated in basal ½. Phallotremal sclerite complex evident as elongate, narrow, sclerotized rod.</p><p><italic>Female genitalia</italic>. Sternum VII with ventral process; process large, projecting, subacute, emerging near anterior margin of segment, as viewed laterally. Segment VIII synsclerous, short dorsally, anterolateral margin broadly rounded, indented and narrowed dorsally, rounded ventrally; segment sclerously connected ventrally to sternum IX; anteroventral margin of segment, as viewed ventrally, with short, narrow mesal emargination, margins of emargination distinctly sclerotized, sclerotization extending posteriorly as pair of distinct ridges. Sternum IX elongate, with paired, angular projections, projections continuous posteriorly with elongate, narrow ventral sclerites; sternum membranous ventrally between paired sclerites, and membranous also laterally from acute basal projection to apex. Tergum IX elongate, narrow, slightly curved, moderately setose, anteroventrally with short apodemes. Segment X with elongate basal portion, furrowed dorsally, with mesal tract of setae in furrow; apically with pair of small, rounded, setose lobes, each with short apical cercus. Vaginal apparatus largely membranous, with indistinct sclerites, anterior one forming narrow ring.</p><fig id="F10" position="float" orientation="portrait"><label>Figure 15.</label><caption><p><italic><tp:taxon-name>Chimarra (Chimarrita) latiforceps</tp:taxon-name></italic> sp. n. Male genitalia: <bold>A</bold> lateral <bold>B</bold> segment IX and tergum X, dorsal <bold>C</bold> inferior appendage, ventral <bold>D</bold> inferior appendage, dorsal <bold>E</bold> phallic apparatus, lateral.</p></caption><graphic xmlns:xlink="http://www.w3.org/1999/xlink" xlink:href="ZooKeys-184-001-g010.jpg" position="float" orientation="portrait" xlink:type="simple"/></fig><fig id="F11" position="float" orientation="portrait"><label>Figures 16–18.</label><caption><p><italic><tp:taxon-name>Chimarra (Chimarrita)</tp:taxon-name></italic> female genitalia: <bold>16</bold> <italic><tp:taxon-name>Chimarra curvipenis</tp:taxon-name></italic> sp. n.: <bold>A</bold> lateral <bold>B</bold> ventral <bold>17</bold> <italic><tp:taxon-name>Chimarra latiforceps</tp:taxon-name></italic> sp. n.: <bold>A</bold> lateral <bold>B</bold> ventral <bold>18</bold> <italic><tp:taxon-name>Chimarra camella</tp:taxon-name></italic> Blahnik: <bold>A</bold> lateral <bold>B</bold> ventral.</p></caption><graphic xmlns:xlink="http://www.w3.org/1999/xlink" xlink:href="ZooKeys-184-001-g011.jpg" position="float" orientation="portrait" xlink:type="simple"/></fig></tp:treatment-sec><tp:treatment-sec sec-type="Holotype"><title>Holotype</title><p><bold>, male</bold> (pinned) (UMSP000200929)<bold>:</bold> <bold>BRAZIL:</bold> <bold>São Paulo:</bold> Parque Estadual de Campos do Jordão, Rio Galharda, <named-content xmlns:xlink="http://www.w3.org/1999/xlink" content-type="dwc:verbatimCoordinates" xlink:type="simple">22°41.662'S, 45°27.783'W</named-content>, 1530 m, 13–15.ix.2002, Blahnik, Prather, Melo, Huamantinco (MZUSP).</p></tp:treatment-sec><tp:treatment-sec sec-type="Paratypes"><title>Paratypes.</title><p><bold>BRAZIL:</bold> <bold>Minas Gerais:</bold> Crucilándia, Fazenda Nova Limeira, <named-content xmlns:xlink="http://www.w3.org/1999/xlink" content-type="dwc:verbatimCoordinates" xlink:type="simple">20°23.131'S, 44°22.071'W</named-content>, 875 m, 22–23.ii.1998, Holzenthal, Paprocki, Huisman, 5 males, 1 female (pinned) (UMSP); Parque Estadual do Itacolomi, trib. to Rio Belchior, <named-content xmlns:xlink="http://www.w3.org/1999/xlink" content-type="dwc:verbatimCoordinates" xlink:type="simple">20°25.302'S, 43°25.697'W</named-content>, 700 m, 6.xi.2001, Holzenthal, Paprocki, Blahnik, Amarante, 1 male, 1 female (pinned) (NMNH); Parque Estadual do Ibitipoca, spring trib. near director's house, <named-content xmlns:xlink="http://www.w3.org/1999/xlink" content-type="dwc:verbatimCoordinates" xlink:type="simple">21°42.695'S, 43°53.760'W</named-content>, 1357 m, 19–20.xi.2001, Pap<!--PageBreak-->rocki &amp; Blahnik, 3 males, 7 females (alcohol) (UMSP); <bold>São Paulo:</bold> Estação Biológica Boraceia, Rio Coruja, <named-content xmlns:xlink="http://www.w3.org/1999/xlink" content-type="dwc:verbatimCoordinates" xlink:type="simple">23°40.10'S, 45°53.95'W</named-content>, 850 m, 18.iv.1998, Holzenthal, Melo, Froehlich, 1 male, 1 female (pinned) (UMSP); Estação Biológica Boraceia, Rio Venerando &amp; tribs., <named-content xmlns:xlink="http://www.w3.org/1999/xlink" content-type="dwc:verbatimCoordinates" xlink:type="simple">23°39.185'S, 45°53.414'W</named-content>, 850 m, 18–20.iv.1998, Holzenthal, Melo, Froehlich, 1 male (pinned) (UMSP); Rio Casquilho, 3.4 km NE Parque Estadual Campos do Jordão, <named-content xmlns:xlink="http://www.w3.org/1999/xlink" content-type="dwc:verbatimCoordinates" xlink:type="simple">22°40.29'S, 45°27.87'W</named-content>, 1550 m, 23.i.1998, Holzenthal, Froehlich, Paprocki, 1 male (pinned) (MZUSP); same data as holotype except, 22.i.1998, Holzenthal, Froehlich, Paprocki, 1 male (pinned) (UMSP); Parque Nacional da Serra da Bocaina, Cachoeira Santo Izidro, <named-content xmlns:xlink="http://www.w3.org/1999/xlink" content-type="dwc:verbatimCoordinates" xlink:type="simple">22°44.830'S, 44°36.882'W</named-content>, 1480 m, 2.iii.2002, Blahnik &amp; Paprocki, 1 male (pinned) (MZUSP).</p></tp:treatment-sec><tp:treatment-sec sec-type="Etymology"><title>Etymology.</title><p>This species is named <italic><tp:taxon-name>Chimarra latiforceps</tp:taxon-name></italic>, from the Latin words <italic>latus</italic>, wide, and <italic>forceps</italic>, a pincers or tong, in reference to the inferior appendages, which are shaped something like a pair of broad tipped forceps.</p></tp:treatment-sec><ref-list><ref id="B1"><mixed-citation xmlns:xlink="http://www.w3.org/1999/xlink" xlink:type="simple"><person-group><name name-style="western"><surname>Blahnik</surname><given-names>RJ</given-names></name></person-group> (<year>1997</year>)<article-title> Systematics of <italic>Chimarrita</italic>, a new subgenus of <italic>Chimarra</italic> (Trichoptera: Philopotamidae).</article-title><source>Systematic Entomology </source><volume>22</volume>: <fpage>199</fpage>-<lpage>243</lpage>. doi: <ext-link ext-link-type="uri" xlink:href="http://dx.doi.org/10.1046/j.1365-3113.1997.d01-39.x" xlink:type="simple">10.1046/j.1365-3113.1997.d01-39.x</ext-link></mixed-citation></ref></ref-list></tp:taxon-treatment>
