# Supplementary material for: New Neotropical species of Chimarra (Trichoptera, Philopotamidae)
Source: Zookeys. 2012 Apr 21;(184):1–33. doi: 10.3897/zookeys.184.2911 (PMC3332012; doi:10.3897/zookeys.184.2911)
Supplement: XML Treatment for Chimarra (Chimarrita) camella [file zookeys.184.2911-treatment10.xml]

<!DOCTYPE tp:taxon-treatment
  PUBLIC "-//TaxonX//DTD Taxonomic Treatment Publishing DTD v0 20100105//EN" "tax-treatment-NSO.dtd">
<tp:taxon-treatment xmlns:tp="http://www.plazi.org/taxpub"><tp:treatment-meta><mixed-citation publication-type="journal"><person-group><name><surname>Blahnik</surname><given-names>Roger J.</given-names></name><name><surname>Holzenthal</surname><given-names>Ralph W.</given-names></name></person-group><article-title>New Neotropical species of 
                    <italic>Chimarra</italic> (Trichoptera, Philopotamidae)
                </article-title><source>Zookeys</source><day>21</day><month>4</month><year>2012</year><volume>2012</volume><issue>184</issue><fpage>1</fpage><lpage>33</lpage><pub-id pub-id-type="doi">10.3897/zookeys.184.2911</pub-id></mixed-citation></tp:treatment-meta><tp:nomenclature><tp:taxon-name>
                            <tp:taxon-name-part taxon-name-part-type="genus">Chimarra</tp:taxon-name-part>
                            <tp:taxon-name-part taxon-name-part-type="subgenus"> (Chimarrita) </tp:taxon-name-part>
                            <tp:taxon-name-part taxon-name-part-type="species">camella</tp:taxon-name-part>
                        <object-id xmlns:xlink="http://www.w3.org/1999/xlink" xlink:type="simple">http://species-id.net/wiki/Chimarra_camella</object-id>
                        </tp:taxon-name><tp:taxon-authority>Blahnik</tp:taxon-authority><xref ref-type="fig" rid="F11">Fig. 18A–B</xref></tp:nomenclature><tp:treatment-sec sec-type="Description"><title>Description. </title><p>The female of this species was not previously illustrated. It is included here, since it is the only species of the subgenus for which the female is not illustrated. The female can be distinguished from other species by the nearly linear anterior margin of segment VIII and, especially, by the distinctive, subquadrate invagination of the posteroventral margin of the same segment. The mesal margin of the invagination has a lightly sclerotized, tab-like projection.</p><p><italic>Female genitalia</italic>. Sternum VII with ventral process; process projecting, subacute, located near middle of segment, as viewed laterally. Segment VIII synsclerous, short dorsally, anterolateral margin nearly straight, indented and narrowed dorsally and ventrally; segment sclerously connected ventrally to sternum IX; anteroventral margin of segment, as viewed ventrally, with subquadrate mesal emargination, extending about ½ length of segment, margins of emargination very distinctly sclerotized, sclerotization extending somewhat posteriorly, mesal margin of emargination with lightly sclerotized tab-like projection. Sternum IX elongate, with paired, angular projections, projections continuous posteriorly with elongate, narrow ventral sclerites; sternum membranous ventrally between paired sclerites, and membranous also laterally from acute basal projection to apex. Tergum IX elongate, narrow, distinctly curved, moderately setose, anteroventrally with apodemes only suggestively developed. Segment X with elongate basal portion, furrowed dorsally, with mesal tract of setae in furrow; apically with pair of small, rounded, setose lobes, each with short apical cercus. Vaginal apparatus largely membranous, sclerites (if present) indistinct.</p></tp:treatment-sec><tp:treatment-sec sec-type="Material examined"><title>Material examined.</title><p><bold>BRAZIL: Minas Gerais:</bold> Parque Estadual do Rio Preto, trib. to Rio Preto, <named-content xmlns:xlink="http://www.w3.org/1999/xlink" content-type="dwc:verbatimCoordinates" xlink:type="simple">18°06.879'S, 43°20.595'W</named-content>, 700 m, 20.v.1998, Holzenthal &amp; Paprocki, 1 male, 1 female (UMSP); Parque Estadual do Rio Preto, Rio Preto, <named-content xmlns:xlink="http://www.w3.org/1999/xlink" content-type="dwc:verbatimCoordinates" xlink:type="simple">18°06.993'S, 43°20.373'W</named-content>,<!--PageBreak--> 650 m, 19.v.1998, Holzenthal &amp; Paprocki, 1 male (UMSP); Parque Nacional do Caparaó, Rio Caparaó at Vale Verde, <named-content xmlns:xlink="http://www.w3.org/1999/xlink" content-type="dwc:verbatimCoordinates" xlink:type="simple">20°25.029'S, 41°50.767'W</named-content>, 1350 m, 12–13.iii.2002, Holzenthal, Blahnik, Paprocki, Pather, 1 male (UMSP); Serra do Cipó, Capão da Mata, <named-content xmlns:xlink="http://www.w3.org/1999/xlink" content-type="dwc:verbatimCoordinates" xlink:type="simple">19°19.347'S, 43°32.249'W</named-content>, 1170 m, 10.iii.1996, Holzenthal, Rochetti, Oliveira, 1 female (UMSP); <bold>Rio de Janeiro:</bold> Parque Nacional do Itatiaia, Rio Campo Belo, trail to Veu da Noiva, <named-content xmlns:xlink="http://www.w3.org/1999/xlink" content-type="dwc:verbatimCoordinates" xlink:type="simple">22°25.706'S, 44°37.171'W</named-content>, 1310 m, 5.iii.2002, Holzenthal, Blahnik, Paprocki, Prather, 1 male (UMSP); <bold>São Paulo:</bold> Estação Biológica Boraceia, Rio Venerando 7 tribs. <named-content xmlns:xlink="http://www.w3.org/1999/xlink" content-type="dwc:verbatimCoordinates" xlink:type="simple">23°39.185'S, 45°53.414'W</named-content>, 850 m, 18–20.iv.1998, Holzenthal, Melo, Froehlich, 4 males, 6 females (UMSP); Parque Nacional da Serra da Bocaina, Cachoeira das Posses, <named-content xmlns:xlink="http://www.w3.org/1999/xlink" content-type="dwc:verbatimCoordinates" xlink:type="simple">22°46.437'S, 44°36.250'W</named-content>, 1250 m, 3.iii.2002, Blahnik, Paprocki, Prather, 1 male, 2 females (MZUSP); Estação Biológica Boraceia, Rio Coruja at bridge, <named-content xmlns:xlink="http://www.w3.org/1999/xlink" content-type="dwc:verbatimCoordinates" xlink:type="simple">23°40.10'S, 45°53.95'W</named-content>, 850 m, 20.ix.2002, Blahnik, Melo, Froehlich, Silva, 1 male (UMSP).</p></tp:treatment-sec><tp:treatment-sec><!--Section generated to contain objects referenced in tp:taxon-treatment.--><fig id="F11" position="float" orientation="portrait"><label>Figures 16–18.</label><caption><p><italic><tp:taxon-name>Chimarra (Chimarrita)</tp:taxon-name></italic> female genitalia: <bold>16</bold> <italic><tp:taxon-name>Chimarra curvipenis</tp:taxon-name></italic> sp. n.: <bold>A</bold> lateral <bold>B</bold> ventral <bold>17</bold> <italic><tp:taxon-name>Chimarra latiforceps</tp:taxon-name></italic> sp. n.: <bold>A</bold> lateral <bold>B</bold> ventral <bold>18</bold> <italic><tp:taxon-name>Chimarra camella</tp:taxon-name></italic> Blahnik: <bold>A</bold> lateral <bold>B</bold> ventral.</p></caption><graphic xmlns:xlink="http://www.w3.org/1999/xlink" xlink:href="ZooKeys-184-001-g011.jpg" position="float" orientation="portrait" xlink:type="simple"/></fig></tp:treatment-sec></tp:taxon-treatment>
