# Supplementary material for: New Neotropical species of Chimarra (Trichoptera, Philopotamidae)
Source: Zookeys. 2012 Apr 21;(184):1–33. doi: 10.3897/zookeys.184.2911 (PMC3332012; doi:10.3897/zookeys.184.2911)
Supplement: XML Treatment for Chimarra (Otarrha) soroa [file zookeys.184.2911-treatment11.xml]

<!DOCTYPE tp:taxon-treatment
  PUBLIC "-//TaxonX//DTD Taxonomic Treatment Publishing DTD v0 20100105//EN" "tax-treatment-NSO.dtd">
<tp:taxon-treatment xmlns:tp="http://www.plazi.org/taxpub"><tp:treatment-meta><mixed-citation publication-type="journal"><person-group><name><surname>Blahnik</surname><given-names>Roger J.</given-names></name><name><surname>Holzenthal</surname><given-names>Ralph W.</given-names></name></person-group><article-title>New Neotropical species of 
                    <italic>Chimarra</italic> (Trichoptera, Philopotamidae)
                </article-title><source>Zookeys</source><day>21</day><month>4</month><year>2012</year><volume>2012</volume><issue>184</issue><fpage>1</fpage><lpage>33</lpage><pub-id pub-id-type="doi">10.3897/zookeys.184.2911</pub-id></mixed-citation></tp:treatment-meta><tp:nomenclature><tp:taxon-name>
                            <tp:taxon-name-part taxon-name-part-type="genus">Chimarra</tp:taxon-name-part>
                            <tp:taxon-name-part taxon-name-part-type="subgenus"> (Otarrha) </tp:taxon-name-part>
                            <tp:taxon-name-part taxon-name-part-type="species">soroa</tp:taxon-name-part>
                        <object-id xmlns:xlink="http://www.w3.org/1999/xlink" xlink:type="simple">urn:lsid:zoobank.org:act:7D1E3A56-5233-43BD-9B2A-D9C49211CC40</object-id>
                        <object-id xmlns:xlink="http://www.w3.org/1999/xlink" xlink:type="simple">http://species-id.net/wiki/Chimarra_soroa</object-id>
                        </tp:taxon-name><tp:taxon-authority>Blahnik &amp; Holzenthal</tp:taxon-authority><tp:taxon-status xmlns:xlink="http://www.w3.org/1999/xlink" xlink:type="simple">sp. n.</tp:taxon-status><xref ref-type="fig" rid="F12">Fig. 19A–F</xref><xref ref-type="fig" rid="F13">20A–C</xref></tp:nomenclature><tp:treatment-sec sec-type="Description"><title>Description. </title><p>This new species closely resembles <italic><tp:taxon-name>Chimarra garciai</tp:taxon-name></italic> Botosaneanu, 1980, also known from Cuba, and represents a probable sister species. It is also similar in general features to <italic><tp:taxon-name>Chimarra jamaicensis</tp:taxon-name></italic> Flint, 1968 and <italic><tp:taxon-name>Chimarra machaerophora</tp:taxon-name></italic> Flint, 1968, both described from Jamaica. All of these species have a tergum X that is divided mesally, with very elongate lateral lobes, and similarly shaped inferior appendages. Like <italic><tp:taxon-name>Chimarra garciai</tp:taxon-name></italic>, <italic><tp:taxon-name>Chimarra soroa</tp:taxon-name></italic>, sp. n. has a tergum VIII with a pair of short spine-like projections, but without the mesal projection of <italic><tp:taxon-name>Chimarra machaerophora</tp:taxon-name></italic>. In the key by <xref ref-type="bibr" rid="B3">Blahnik (2002)</xref>, <italic><tp:taxon-name>Chimarra soroa</tp:taxon-name></italic> would key out to the couplet including <italic><tp:taxon-name>Chimarra garciai</tp:taxon-name></italic> and <italic><tp:taxon-name>Chimarra jamaicensis</tp:taxon-name></italic>. It differs from <italic><tp:taxon-name>Chimarra garciai</tp:taxon-name></italic> in lacking a pair of sclerotized spines at the base of the lobes of tergum X, and from either species in having a distinctly projecting, rounded, sensilla-bearing process <!--PageBreak-->on the lateral margin of each of the lobes of tergum X. Additionally, the inferior appendages appear more truncate in lateral view than in either of those species.</p><p><italic>Adult</italic>. Forewing length (male) 4.8–5.2 mm, (female) 5.3 mm. Overall color nearly uniformly medium brown, palps slightly darker; thorax ventrally, meso- and metacoxae light brown. Venation typical for subgenus, forewing with Rs straight <italic>s</italic>, <italic>r</italic> and <italic>r-m</italic> of forewing linearly arranged and unpigmented, as is <italic>m-cu</italic> and apex of Cu<sub>2</sub>; 2A of forewing without apical “fork” (2A and 3A both apparently looped to 1A). Rs of hind wing 3-branched, M 2-branched. Head relatively short (postocular parietal sclerite<!--PageBreak--> short). Maxillary palps short, segment 2 much shorter than 3 (about ½ length). Male with protarsi unmodified.</p><p><italic>Male genitalia</italic>. Tergum VIII with short, paired, acute processes from posterior margin. Abdominal segment IX widest mid-laterally, anterolateral margin broadly <!--PageBreak-->rounded, narrowed dorsally and ventrally, posterolateral margin angularly projecting at level of inferior appendages; anterodorsal and anteroventral margins strongly invaginated mesally; posteroventral process elongate, projecting, narrowed basally, rounded apically. Tergum X divided mesally, forming 2 elongate sclerotized lateral lobes; each strongly tapered and somewhat arched, with scattered sensilla apically and more densely on projecting, rounded, basolateral projection. Preanal appendage very large, flattened, earlike. Inferior appendage short, truncate apically in lateral view, with short, broadly rounded process on mesal surface. Phallic apparatus with phallotheca narrow, tubular, expanded basodorsally; endotheca membranous, apparently moderately elongate (incompletely expanded in holotype). Phallotremal sclerite complex composed of rod and ring structure, about ¼ length of phallotheca; ring distinct, with dorsal projection, rod only relatively elongate, with small apicolateral sclerites.</p><p><italic>Female genitalia</italic>. Segment VIII short; anterior margin slightly projecting midlaterally at position of apodemes, apodemes short, angular, undeveloped; posterior margin nearly straight, with deep cleft near ventral margin, extending almost to anterior margin, ventral part of segment (below cleft) forming projecting process, narrow as viewed laterally, rounded apically as viewed ventrally; segment with elongate setae on posterolateral margin and shorter setae at apex of ventral projection. Tergum IX very short, with moderately elongate apodemes from anteroventral margin; posteromesally with projecting, short, rounded, setose projection. Sternum IX membranous. Tergum X bilobed, each lobe divided into prominent, rounded, lightly sclerotized basal region and less sclerotized apical region with cercus at apex. Vaginal apparatus moderately elongate, dorsalaterally with elongate paired sclerites, each divided for nearly entire length to form apparent pair of rod-like sclerites; apically with additional pair of short needle-like sclerites on either side of elongate sclerites; vaginal apparatus anteriorly with indistinct ring-like sclerite.</p><fig id="F12" position="float" orientation="portrait"><label>Figure 19.</label><caption><p><italic><tp:taxon-name>Chimarra (Otarrha) soroa</tp:taxon-name></italic> sp. n. Male genitalia: <bold>A</bold> lateral <bold>B</bold> segment IX and tergum X, dorsal  <bold>C</bold> tergum VIII, dorsal <bold>D</bold> inferior appendage, ventral <bold>E</bold> inferior appendage, dorsal <bold>F</bold> phallic apparatus, lateral.</p></caption><graphic xmlns:xlink="http://www.w3.org/1999/xlink" xlink:href="ZooKeys-184-001-g012.jpg" position="float" orientation="portrait" xlink:type="simple"/></fig><fig id="F13" position="float" orientation="portrait"><label>Figure 20.</label><caption><p><italic><tp:taxon-name>Chimarra (Otarrha) soroa</tp:taxon-name></italic>, female genitalia: <bold>A</bold> lateral <bold>B</bold> ventral view of segment VIII and vaginal apparatus <bold>C</bold> dorsal of tergum IX and cerci.</p></caption><graphic xmlns:xlink="http://www.w3.org/1999/xlink" xlink:href="ZooKeys-184-001-g013.jpg" position="float" orientation="portrait" xlink:type="simple"/></fig></tp:treatment-sec><tp:treatment-sec sec-type="Holotype"><title>Holotype</title><p><bold>, male</bold> (pinned) (UMSP000095831)<bold>:</bold> <bold>CUBA:</bold> <bold>Pinar del Río:</bold> La Caridad, 2 km NW Soroa, <named-content xmlns:xlink="http://www.w3.org/1999/xlink" content-type="dwc:verbatimCoordinates" xlink:type="simple">22°48.6'N, 83°01.2'W</named-content>, 220 m, 4–5.xii.1994. O.S. Flint, Jr. (NMNH).</p></tp:treatment-sec><tp:treatment-sec sec-type="Paratypes"><title>Paratypes.</title><p><bold>CUBA: Pinar del Río:</bold> same data as holotype, 1 male (pinned) (NMNH); Soroa, <named-content xmlns:xlink="http://www.w3.org/1999/xlink" content-type="dwc:verbatimCoordinates" xlink:type="simple">22°47.7'N, 83°00.1'W</named-content>, 200 m, 4–6.xii.1994. O.S. Flint, Jr., 1 female (pinned) (NMNH).</p></tp:treatment-sec><tp:treatment-sec sec-type="Etymology"><title>Etymology.</title><p>This species is named <italic><tp:taxon-name>Chimarra soroa</tp:taxon-name></italic>, used as a noun in apposition, after the resort in Cuba near which the type specimen was collected.</p></tp:treatment-sec><ref-list><ref id="B3"><mixed-citation xmlns:xlink="http://www.w3.org/1999/xlink" xlink:type="simple"><person-group><name name-style="western"><surname>Blahnik</surname><given-names>RJ</given-names></name></person-group> (<year>2002</year>)<article-title> Systematics of <italic>Otarrha</italic>, a new Neotropical subgenus of <italic>Chimarra</italic> (Trichoptera: Philopotamidae).</article-title><source>Systematic Entomology </source><volume>27</volume>: <fpage>65</fpage>-<lpage>130</lpage>. doi: <ext-link ext-link-type="uri" xlink:href="http://dx.doi.org/10.1046/j.0307-6970.2001.00166.x" xlink:type="simple">10.1046/j.0307-6970.2001.00166.x</ext-link></mixed-citation></ref></ref-list></tp:taxon-treatment>
